# Supplementary material for: Genomic and Functional Evaluation of Two Lacticaseibacillus paracasei and Two Lactiplantibacillus plantarum Strains, Isolated from a Rearing Tank of Rotifers (Brachionus plicatilis), as Probiotics for Aquaculture
Source: Genes (Basel). 2024 Jan 1;15(1):64. doi: 10.3390/genes15010064 (PMC10815930; doi:10.3390/genes15010064)
Supplement: Supplementary file 1 [file genes-15-00064-s001.zip]

Archive with 1 entries (1 files):
- genes-2730994-supplementary.pdf
